# Supplementary material for: Copper(II) Complexes with 1-(Isoquinolin-3-yl)heteroalkyl-2-ones: Synthesis, Structure and Evaluation of Anticancer, Antimicrobial and Antioxidant Potential
Source: Int J Mol Sci. 2023 Dec 19;25(1):8. doi: 10.3390/ijms25010008 (PMC10779222; doi:10.3390/ijms25010008)
Supplement: Supplementary file 1 [file ijms-25-00008-s001.zip]

Archive with 1 entries (1 files):
- ijms-2764611-supplementary.pdf
